# Supplementary material for: cyCombine allows for robust integration of single-cell cytometry datasets within and across technologies
Source: Nat Commun. 2022 Mar 31;13:1698. doi: 10.1038/s41467-022-29383-5 (PMC8971492; doi:10.1038/s41467-022-29383-5)
Supplement: Supplementary file 5 — Supplementary Data 1 [file 41467_2022_29383_MOESM5_ESM.xlsx]

## Sheet: Supplementary Table 1
Supplementary Data 1. CyTOF panels for the CLL and HD dataset. * = Batch 7: did not use - had none left. † = Batches 1-5: 0.75 ug/ml, batches 6-7: 0.375 ug/ml. Green background color denotes technical channels and yellow background indicates the 15 overlapping markers.
Channel	Panel 1 marker	Panel 1 clone	Panel 1 dilution (ug/ml)	Panel 1 source	Panel 2 marker	Panel 2 clone	Panel 2 dilution (ug/ml)	Panel 2 source
102Pd	BC1				BC1
104Pd	BC2				BC2
105Pd	BC3				BC3
106Pd	BC4				BC4
108Pd	BC5				BC5
110Pd	BC6				BC6
113In	CD20	2H7	1.5	BioLegend	CD20	2H7	1.5	BioLegend
115In	CD3	UCHT1	1.5	BioLegend	CD3	UCHT1	1.5	BioLegend
140Ce	EQ Beads				EQ Beads
141Pr	CD27	O323	1.5	BioLegend			1.5
142Nd	CD45RA	HI100	1.5	BioLegend	CD45RA	HI100	1.5	BioLegend
143Nd	CD279 (PD-1)	EH12.2H7	1.5	BioLegend	CD1c	L161	1.5	BioLegend
144Nd	CD5	UCHT2	1.5	BioLegend	CD5	UCHT2	1.5	BioLegend
145Nd	CD19	HIB19	1.5	BioLegend	CD19	HIB19	1.5	BioLegend
146Nd	CD14	M5E2	1.5	BioLegend	CD14	M5E2	1.5	BioLegend
147Sm	CD45RO	UCHL1	1.5	BioLegend	HLA-DR	L243	1.5	BioLegend
148Nd	Granzyme A	CB9	1.5	BioLegend
149Sm	Granzyme K	GM26E7	1.5	BioLegend	CD1d	51.1	1.5	BioLegend
150Nd	FCRL6	7B7	1.5	BioLegend	CD11c	Bu15	1.5	BioLegend
151Eu	CD355 (CRTAM)	Cr24.1	1.5	BioLegend	CD123	6H6	1.5	BioLegend
152Sm	CD152 (CTLA4)	L3D10	1.5	BioLegend
153Eu	CD69	FN50	1.5	BioLegend	JAK1	413104	1.5	R&D
154Sm	CD33	WM53	1.5	BioLegend	CD33	WM53	1.5	BioLegend
155Gd	CD4	RPA-T4	1.5	BioLegend	CD4	RPA-T4	1.5	BioLegend
156Gd	CD337 (NCR3)	P30-15	1.5	BioLegend
157Gd					CD16	3G8	1.5	BioLegend
158Gd	CD8	RPA-T8	1.5	BioLegend	CD8	RPA-T8	1.5	BioLegend
159Tb	CD197 (CCR7)	G043H7	1.5	BioLegend	CD197 (CCR7)	G043H7	1.5	BioLegend
160Gd					IFNG	4S.B3	1.5	BioLegend
161Dy	LAG-3	874501	1.5	R&D	CD74	LN2	1.5	BioLegend
162Dy	CD56	NCAM16.2	1.5	BD	CD56	NCAM16.2	1.5	BD
163Dy	CD137 (4-1BB)	4B4-1	1.5	BioLegend	DR3 (TRAMP)	JD3	1.5	BioLegend
164Dy	CD161 (KLRB1)	HP-3G10	1.5	BioLegend	CD161 (KLRB1)	HP-3G10	1.5	BioLegend
165Ho	FoxP3	PCH101	0.8	eBioscience	FoxP3	PCH101	0.8	eBioscience
166Er	CD80	2D10	1.5	BioLegend	CD34	581	1.5	BioLegend
167Er	CD270 (HVEM)	122	1.5	BioLegend	IL23A	HLT2736	1.5	BioLegend
168Er	CD275 (ICOSL, B7-H2)*	136726	1.5	R&D	SMAD2	376520	1.5	R&D
169Tm	CD134 (OX40)	Ber-ACT35	1.5	BioLegend	CD11b	M1/70	1.5	BioLegend
170Er	CD278 (ICOS)	C398.4A	1.5	BioLegend
171Yb	CD127	RDR5	1.5	eBioscience	CD184 (CXCR4)	12G5	1.5	BioLegend
172Yb	KLRG1	2F1/KLRG1	1.5	BioLegend	TGFBR2	16H2L4	1.5	Invitrogen
173Yb	CD25	M-A251	1.5	BioLegend	FCER1A	AER-37	1.5	BioLegend
174Yb	HLA-DR	L243	1.5	BioLegend	TGFB1	TW4-2F8	1.5	BioLegend
175Lu	T-bet	4B10	1.5	BioLegend	CD54 (ICAM1)	HA58	1.5	BioLegend
176Yb	XCL1	Polyclonal	0.75/0.375†	R&D	XCL1	109001	0.75/0.375†	R&D
191Ir	DNA1				DNA1
193Ir	DNA2				DNA2
195Pt	Viability				Viability
209Bi					IL1RA	40007	1.5	R&D
